# Supplementary material for: Whole Genome Expression Profiling and Signal Pathway Screening of MSCs in Ankylosing Spondylitis
Source: Stem Cells Int. 2014 Dec 3;2014:913050. doi: 10.1155/2014/913050 (PMC4269092; doi:10.1155/2014/913050)
Supplement: Supplementary file 1 — Supplementary Table 1: GO analysis of ankylosing spondylitis with different biological processes related to gene. [file 913050.f1.zip]

Archive with 2 entries (2 files):
- mat.913050.v1.docx
- suppl. description.docx
